# Supplementary material for: DNA Sequence Changes Resulting from Codon Optimization Affect Gene Expression in Pichia pastoris by Altering Chromatin Accessibility
Source: J Fungi (Basel). 2025 Apr 3;11(4):282. doi: 10.3390/jof11040282 (PMC12029099; doi:10.3390/jof11040282)
Supplement: Supplementary file 1 [file jof-11-00282-s001.zip]

Archive with 1 entries (1 files):
- jof-3556782-supplementary.pdf
